# Supplementary material for: SERS Mixture Recognition from Pure-Substance Spectra via Component Evidence Learning and Two-Stage Inference
Source: Molecules. 2026 Apr 24;31(9):1412. doi: 10.3390/molecules31091412 (PMC13164983; doi:10.3390/molecules31091412)
Supplement: Supplementary file 1 [file molecules-31-01412-s001.zip]

Archive with 1 entries (1 files):
- molecules-4261115-supplementary.pdf
